# Supplementary material for: Morbid obesity impacts mortality among inpatients with type a aortic dissection: an analysis of the national inpatient sample
Source: J Cardiothorac Surg. 2023 Jan 10;18:14. doi: 10.1186/s13019-022-02080-6 (PMC9832697; doi:10.1186/s13019-022-02080-6)
Supplement: Supplementary file 1 — Additional file 1. Table S1: List of ICD-9/10 procedure codes for identifying T(A)AD patients and other other common comorbidities. [file 13019_2022_2080_MOESM1_ESM.xlsx]

## Sheet: Sheet1
Supplementary Table 1 | List of ICD-9/10 procedure codes for identifying T(A)AD patients and other other common comorbidities
	ICD-9 codes	ICD-10 codes
Cardioplegia	39.63	3E080GC，3E083GC
Valve repair	35.00-35.99	02Q5，02QF，02QG，02QH，02QJ，02QM，02N5，02NF，02NG，02NH，02NJ，02NM，02R5，02RF，02RG，02RH，02RJ，02RM，02B5，02BF，02BG，02BH，02BJ，02BM，02U5，02UF，02UG，02UH，02UJ，02UM
Operations on vessels of the heart	36.00-36.99, 37.0, 37.2, 37.31-37.90, 37.93-37.99	021，027，02C0，02C1，02C2，02C3，02Q0，02Q4，02QA，02QB，02QC，02TN，02L7，0256，0257，025K，025L，02B6，02B7，02BK，02BL，02BN，02UA，02YA，02HA，02H4，02H6，02H7，02HK，02HL，02RK，02RL，02RW，02WA，02PA，0JH6，0JH8，0JPT，0W9D，5A02，3E07，3E08
Cardiopulmonary bypass	39.61	5A122AZ
Hypothermia	39.62	3E080GC，3E083GC
Coronary artery disease	410-414,429.2	I25
Dyslipidemia	272	E78
Smoking	305.1,V1582	F17, T65.2, Z71.6, Z72.0
Long-term anticoagulants and antithrombotics	V58.61, V58.63	Z790
Stroke	438, V12.54	I69, Z86.73
Abbreviations:T(A)AD = Type A thoracic aortic dissection
