# Supplementary material for: Morbid obesity impacts mortality among inpatients with type a aortic dissection: an analysis of the national inpatient sample
Source: J Cardiothorac Surg. 2023 Jan 10;18:14. doi: 10.1186/s13019-022-02080-6 (PMC9832697; doi:10.1186/s13019-022-02080-6)
Supplement: Supplementary file 2 — Additional file 2. Table S2: Baseline characteristics of T(A)AD patients by weight category. [file 13019_2022_2080_MOESM2_ESM.xlsx]

## Sheet: 基线表(discwt加权后)
Supplementary Table 2 | Baseline characteristics of T(A)AD patients by weight category.
	Overall	Non-obesity	Obesity	Morbid Obesity	p
n(%)	422667	36000(85.2)	4095(9.7)	2172(5.1)
AGE (%)					<0.001
18-44	6293 (14.9)	5017 (13.9)	650 ( 15.9)	626 ( 28.8)
45-64	19577 (46.3)	16259 (45.2)	2215 ( 54.1)	1103 ( 50.8)
65-74	9547 (22.6)	8334 (23.2)	864 ( 21.1)	349 ( 16.1)
>=75	6850 (16.2)	6390 (17.8)	366 ( 8.9)	94 ( 4.3)
Admission type-Elective (%)	6277 (14.9)	5437 (15.1)	562 ( 13.7)	278 ( 12.8)	0.269
Female (%)	13665 (32.3)	11504 (32.0)	1317 ( 32.2)	844 ( 38.9)	0.011
Insurance Type (%)					<0.001
Medicare	16646 (39.4)	14735 (40.9)	1269 ( 31.0)	642 ( 29.5)
Medicaid	4924 (11.7)	4214 (11.7)	426 ( 10.4)	285 ( 13.1)
Private insurance	15853 (37.5)	13047 (36.2)	1838 ( 44.9)	969 ( 44.6)
Self-pay	4844 (11.5)	4005 (11.1)	562 ( 13.7)	277 ( 12.7)
Race (%)					<0.001
White	24622 (58.3)	21108 (58.6)	2429 ( 59.3)	1085 ( 50.0)
Black	7541 (17.8)	6152 (17.1)	801 ( 19.6)	589 ( 27.1)
Hispanic	2384 ( 5.6)	1965 ( 5.5)	265 ( 6.5)	155 ( 7.1)
Other	7720 (18.3)	6776 (18.8)	601 ( 14.7)	344 ( 15.8)
Year (%)					<0.001
2008	3588 ( 8.5)	3254 ( 9.0)	264 ( 6.4)	70 ( 3.2)
2009	4156 ( 9.8)	3686 (10.2)	307 ( 7.5)	163 ( 7.5)
2010	3770 ( 8.9)	3402 ( 9.4)	208 ( 5.1)	160 ( 7.4)
2011	3968 ( 9.4)	3343 ( 9.3)	455 ( 11.1)	169 ( 7.8)
2012	4140 ( 9.8)	3415 ( 9.5)	500 ( 12.2)	225 ( 10.4)
2013	4240 (10.0)	3650 (10.1)	365 ( 8.9)	225 ( 10.4)
2014	5000 (11.8)	4105 (11.4)	580 ( 14.2)	315 ( 14.5)
2015	5080 (12.0)	4420 (12.3)	430 ( 10.5)	230 ( 10.6)
2016	4795 (11.3)	3855 (10.7)	585 ( 14.3)	355 ( 16.3)
2017	3530 ( 8.4)	2870 ( 8.0)	400 ( 9.8)	260 ( 12.0)
Income quartile (%)					0.007
0-25th	11589 (27.4)	9702 (26.9)	1195 ( 29.2)	693 ( 31.9)
26-50th	10063 (23.8)	8491 (23.6)	976 ( 23.8)	596 ( 27.5)
51-75th	10455 (24.7)	8932 (24.8)	1025 ( 25.0)	498 ( 22.9)
76-100th	10159 (24.0)	8876 (24.7)	899 ( 22.0)	385 ( 17.7)
Hospital bed size (%)					0.043
Small	1995 ( 4.7)	1674 ( 4.6)	228 ( 5.6)	93 ( 4.3)
Medium	6536 (15.5)	5497 (15.3)	754 ( 18.4)	285 ( 13.1)
Large	33736 (79.8)	28829 (80.1)	3113 ( 76.0)	1794 ( 82.6)
Hospital type(%)					0.098
Rural	587 ( 1.4)	524 ( 1.5)	43 ( 1.1)	20 ( 0.9)
Urban nonteaching	6938 (16.4)	5901 (16.4)	755 ( 18.4)	283 ( 13.0)
Urban teaching	34741 (82.2)	29575 (82.2)	3297 ( 80.5)	1869 ( 86.1)
Hospital region (%)					<0.001
Northeast	8478 (20.1)	7559 (21.0)	598 ( 14.6)	320 ( 14.7)
Midwest	10673 (25.3)	9040 (25.1)	1058 ( 25.8)	576 ( 26.5)
South	13616 (32.2)	11377 (31.6)	1427 ( 34.8)	812 ( 37.4)
West	9501 (22.5)	8025 (22.3)	1012 ( 24.7)	464 ( 21.3)
Acquired immune deficiency syndrome	78 ( 0.2)	78 ( 0.2)	0 ( 0.0)	0 ( 0.0)	0.252
Alcohol abuse	2165 ( 5.1)	1902 ( 5.3)	175 ( 4.3)	88 ( 4.1)	0.272
Deficiency anemia	6508 (15.4)	5550 (15.4)	574 ( 14.0)	384 ( 17.7)	0.227
Rheumatoid arthritis/collagen vascular diseases	923 ( 2.2)	848 ( 2.4)	55 ( 1.4)	20 ( 0.9)	0.03
Chronic blood loss anemia	540 ( 1.3)	442 ( 1.2)	68 ( 1.7)	30 ( 1.4)	0.552
Congestive heart failure	987 ( 2.3)	793 ( 2.2)	105 ( 2.6)	89 ( 4.1)	0.034
Chronic pulmonary disease	7520 (17.8)	6350 (17.6)	733 ( 17.9)	438 ( 20.1)	0.413
Coagulopathy	15045 (35.6)	12706 (35.3)	1514 ( 37.0)	826 ( 38.0)	0.354
Depression	2577 ( 6.1)	2075 ( 5.8)	367 ( 9.0)	136 ( 6.2)	0.001
Diabetes, uncomplicated	4198 ( 9.9)	3080 ( 8.6)	686 ( 16.8)	432 ( 19.9)	<0.001
Diabetes with chronic complications	967 ( 2.3)	705 ( 2.0)	167 ( 4.1)	95 ( 4.4)	<0.001
Drug abuse	2013 ( 4.8)	1793 ( 5.0)	174 ( 4.3)	45 ( 2.1)	0.018
Hypertension (combine uncomplicated and complicated)	31495 (74.5)	26368 (73.2)	3422 ( 83.6)	1705 ( 78.5)	<0.001
Hypothyroidism	3117 ( 7.4)	2586 ( 7.2)	343 ( 8.4)	188 ( 8.7)	0.264
Liver disease	692 ( 1.6)	577 ( 1.6)	65 ( 1.6)	50 ( 2.3)	0.542
Lymphoma	80 ( 0.2)	70 ( 0.2)	0 ( 0.0)	10 ( 0.4)	0.212
Fluid and electrolyte disorders	20786 (49.2)	17481 (48.6)	2104 ( 51.4)	1202 ( 55.3)	0.01
Metastatic cancer	153 ( 0.4)	133 ( 0.4)	10 ( 0.2)	10 ( 0.5)	0.794
Other neurological disorders	3317 ( 7.8)	2847 ( 7.9)	312 ( 7.6)	158 ( 7.3)	0.859
Paralysis	3360 ( 7.9)	2894 ( 8.0)	302 ( 7.4)	164 ( 7.6)	0.761
Peripheral vascular disorders	10245 (24.2)	8680 (24.1)	1089 ( 26.6)	476 ( 21.9)	0.151
Psychoses	1253 ( 3.0)	1053 ( 2.9)	110 ( 2.7)	90 ( 4.1)	0.312
Pulmonary circulation disorders	247 ( 0.6)	222 ( 0.6)	10 ( 0.3)	14 ( 0.7)	0.416
Renal failure	6049 (14.3)	4995 (13.9)	648 ( 15.8)	406 ( 18.7)	0.008
Solid tumor without metastasis	328 ( 0.8)	285 ( 0.8)	18 ( 0.4)	25 ( 1.2)	0.359
Peptic ulcer disease excluding bleeding	95 ( 0.2)	80 ( 0.2)	10 ( 0.2)	5 ( 0.2)	0.992
Valvular disease	1035 ( 2.4)	876 ( 2.4)	84 ( 2.1)	75 ( 3.5)	0.305
Weight loss	4341 (10.3)	3695 (10.3)	433 ( 10.6)	214 ( 9.8)	0.916
ECI (%)					<0.001
0-1	7851 (18.6)	6976 (19.4)	587 ( 14.3)	288 ( 13.3)
2	9131 (21.6)	7951 (22.1)	778 ( 19.0)	402 ( 18.5)
3	9642 (22.8)	8117 (22.5)	997 ( 24.4)	528 ( 24.3)
≥4	15643 (37.0)	12957 (36.0)	1733 ( 42.3)	954 ( 43.9)
Coronary artery disease	11178 (26.4)	9520 (26.4)	1128 ( 27.6)	530 ( 24.4)	0.488
Dyslipidemia	12750 (30.2)	10380 (28.8)	1607 ( 39.3)	762 ( 35.1)	<0.001
Smoking	12778 (30.2)	10869 (30.2)	1328 ( 32.4)	581 ( 26.8)	0.112
Long-term anticoagulants and antithrombotics	2661 ( 6.3)	2179 ( 6.1)	351 ( 8.6)	131 ( 6.0)	0.018
Stroke	2552 ( 6.0)	2194 ( 6.1)	258 ( 6.3)	99 ( 4.6)	0.406
In-hospital Mortality (%)	6277 (14.9)	5399 (15.0)	543 ( 13.3)	335 ( 15.4)	0.605
Total Cost (median [IQR])	68867.78 [47392.87, 105510.96]	68670.58 [47282.43, 105163.85]	68670.58 [47282.43, 105163.85]	75647.46 [51150.84, 120032.79]	0.003
Length of Stay (median [IQR])	10.00 [6.00, 16.00]	10.00 [6.00, 16.00]	10.00 [6.00, 16.00]	11.00 [7.00, 18.00]	0.002
