# Supplementary material for: Morbid obesity impacts mortality among inpatients with type a aortic dissection: an analysis of the national inpatient sample
Source: J Cardiothorac Surg. 2023 Jan 10;18:14. doi: 10.1186/s13019-022-02080-6 (PMC9832697; doi:10.1186/s13019-022-02080-6)
Supplement: Supplementary file 3 — Additional file 3. Table S3: Missing values of baseline characteristics in T(A)Ads. [file 13019_2022_2080_MOESM3_ESM.xlsx]

## Sheet: Sheet1
Supplementary Table 3 | Missing values of baseline characteristics in T(A)ADs
Variable	Not missing N(%)	Missing N(%)
Admission type-Elective	42227(99.9)	40(0.1)
Female	42262(100.0)	5(0.0)
Hospital bed size	42077(99.5)	190(0.5)
Hospital type	42077(99.5)	190(0.5)
Race	37733(89.3)	4534(10.7)
Income quartile	41142(97.3)	1125(2.7)
Insurance Type	42177(99.8)	90(0.2)
Abbreviations:T(A)AD = Type A thoracic aortic dissection
