# Supplementary material for: Morbid obesity impacts mortality among inpatients with type a aortic dissection: an analysis of the national inpatient sample
Source: J Cardiothorac Surg. 2023 Jan 10;18:14. doi: 10.1186/s13019-022-02080-6 (PMC9832697; doi:10.1186/s13019-022-02080-6)
Supplement: Supplementary file 4 — Additional file 4. Table S4: Association between clinical factors and obesity/morbid obesity among T(A)AD inpatients. [file 13019_2022_2080_MOESM4_ESM.xlsx]

## Sheet: Sheet1
Supplementary Table 4 | Association between clinical factors and obesity/morbid obesity among T(A)AD inpatients
			Unadjusted model 1				Multivariable model 2a				Multivariable model 3b				Multivariable model 4d
		Non-obese	Obesity		Morbid Obesity		Obesity		Morbid Obesity		Obesity		Morbid Obesity		Obesity		Morbid Obesity
Variables	Effect	Ref	OR (95% CI)	P-value	OR (95% CI)	P-value	OR (95% CI)	P-value	OR (95% CI)	P-value	OR (95% CI)	P-value	OR (95% CI)	P-value	OR (95% CI)	P-value	OR (95% CI)	P-value
Year		Ref	1.06(1.03,1.09)	<0.001	1.11(1.07,1.15)	<0.001					1.05(1.02,1.08)	0.00394001	1.11(1.07,1.15)	<0.001	1.05(1.02,1.08)	0.0028168	1.09(1.05,1.14)	<0.001
Age	18-44 vs 45-64	Ref	1.05(0.85,1.30)	0.635922	0.54(0.44,0.68)	<0.001	0.87(0.70,1.08)	0.212476	0.44(0.35,0.56)	<0.001	0.87(0.70,1.09)	0.232188	0.43(0.34,0.55)	<0.001	0.91(0.73,1.13)	0.383611	0.46(0.36,0.59)	<0.001
	18-44 vs 65-74	Ref	0.80(0.62,1.03)	0.0860844	0.34(0.25,0.45)	<0.001	0.55(0.42,0.72)	<0.001	0.21(0.15,0.29)	<0.001	0.63(0.46,0.87)	0.0043446	0.18(0.12,0.27)	<0.001	0.69(0.51,0.94)	0.0196011	0.20(0.13,0.30)	<0.001
	18-44 vs ≥75	Ref	0.44(0.32,0.60)	<0.001	0.12(0.07,0.19)	<0.001	0.29(0.21,0.40)	<0.001	0.07(0.04,0.11)	<0.001	0.35(0.24,0.51)	<0.001	0.06(0.03,0.10)	<0.001	0.39(0.27,0.56)	<0.001	0.07(0.04,0.12)	<0.001
Sex	Male-Female	Ref	1.01(0.87,1.17)	0.898416	1.35(1.11,1.65)	0.00279801	1.13(0.97,1.32)	0.118191	1.66(1.34,2.06)	<0.001	1.18(1.00,1.38)	0.0480821	1.69(1.36,2.10)	<0.001	1.18(1.01,1.38)	0.032866	1.72(1.39,2.11)	<0.001
Race	White-Black	Ref	1.13(0.93,1.37)	0.208884	1.86(1.46,2.37)	<0.001	0.91(0.75,1.11)	0.365976	1.28(0.98,1.68)	0.0753451	0.95(0.77,1.17)	0.621303	1.25(0.94,1.65)	0.125071	0.99(0.81,1.22)	0.961574	1.26(0.96,1.66)	0.0907407
	White-Hispanic	Ref	1.17(0.85,1.60)	0.327251	1.53(1.04,2.25)	0.0308746	0.94(0.69,1.29)	0.701873	1.01(0.66,1.54)	0.969634	0.93(0.67,1.28)	0.646114	1.02(0.66,1.57)	0.924291	1.02(0.74,1.41)	0.900004	1.13(0.75,1.71)	0.549863
	White-Other	Ref	0.77(0.61,0.98)	0.0336658	0.99(0.74,1.32)	0.92391	0.73(0.58,0.93)	0.0112193	0.84(0.62,1.15)	0.274082	0.76(0.60,0.97)	0.0284331	0.89(0.66,1.20)	0.452372	0.79(0.62,1.00)	0.0508142	0.93(0.69,1.25)	0.616414
Insurance type	Medicare-Medicaid	Ref	1.17(0.90,1.53)	0.24489	1.55(1.12,2.15)	0.00798211					0.91(0.66,1.26)	0.580191	0.68(0.47,1.00)	0.0524248	0.89(0.65,1.23)	0.488286	0.62(0.42,0.91)	0.0138271
	Medicare-Private insurance	Ref	1.64(1.39,1.93)	<0.001	1.71(1.35,2.15)	<0.001					1.34(1.06,1.69)	0.013102	0.91(0.66,1.26)	0.575764	1.36(1.09,1.71)	0.00715282	0.87(0.64,1.20)	0.399706
	Medicare-Self-pay	Ref	1.83(1.36,2.44)	<0.001	1.74(1.19,2.54)	0.00401417					1.47(1.03,2.09)	0.0331983	0.86(0.55,1.33)	0.487716	1.48(1.05,2.09)	0.0258558	0.76(0.49,1.18)	0.219395
Admission type-Elective	Elective admission-Non-elective admission	Ref	1.12(0.90,1.39)	0.315198	1.21(0.91,1.62)	0.190848					1.24(0.99,1.56)	0.0588576	1.39(1.02,1.90)	0.037904	1.24(0.99,1.55)	0.0586069	1.40(1.04,1.90)	0.0287051
Hospital type	Rural-Urban nonteaching	Ref	1.55(0.77,3.11)	0.216415	1.25(0.45,3.48)	0.665522					1.50(0.70,3.23)	0.301698	1.49(0.56,4.02)	0.42629	1.43(0.69,2.96)	0.333799	1.37(0.50,3.73)	0.540358
	Rural-Urban teaching	Ref	1.35(0.68,2.67)	0.384694	1.65(0.61,4.46)	0.321242					1.27(0.60,2.69)	0.53325	1.68(0.64,4.38)	0.290252	1.21(0.59,2.46)	0.599615	1.53(0.58,4.05)	0.394626
Hospital region	Northeast-Midwest	Ref	1.48(1.13,1.94)	0.00445421	1.50(1.10,2.06)	0.0114603					1.36(1.04,1.78)	0.0242489	1.44(1.04,1.98)	0.0271106	1.36(1.04,1.77)	0.0241498	1.37(1.00,1.89)	0.0507712
	Northeast-South	Ref	1.58(1.25,2.01)	<0.001	1.69(1.25,2.28)	0.000685528					1.33(1.03,1.71)	0.0267848	1.38(1.01,1.89)	0.0420831	1.33(1.04,1.71)	0.022349	1.38(1.01,1.88)	0.0433437
	Northeast-West	Ref	1.59(1.21,2.09)	0.000798836	1.36(0.98,1.89)	0.0644094					1.45(1.09,1.93)	0.00997576	1.40(1.00,1.97)	0.0499704	1.46(1.10,1.93)	0.00795357	1.38(0.98,1.92)	0.0613088
Hospital bed size	Small-Large	Ref	0.79(0.59,1.06)	0.116755	1.12(0.68,1.86)	0.650402					0.83(0.62,1.11)	0.198884	1.06(0.64,1.77)	0.817423	0.80(0.60,1.07)	0.13455	1.03(0.63,1.69)	0.895999
	Small-Medium	Ref	1.00(0.72,1.40)	0.977397	0.94(0.54,1.64)	0.819178					1.00(0.71,1.39)	0.987721	0.85(0.48,1.50)	0.574885	0.98(0.71,1.36)	0.897563	0.83(0.48,1.44)	0.506206
Income quartile	Q1-Q2	Ref	0.93(0.77,1.14)	0.489092	0.98(0.76,1.27)	0.899587					0.94(0.77,1.16)	0.565464	1.11(0.85,1.45)	0.455059	0.95(0.78,1.17)	0.650202	1.12(0.86,1.46)	0.412695
	Q1-Q3	Ref	0.93(0.77,1.13)	0.483032	0.78(0.60,1.03)	0.076518					0.95(0.77,1.17)	0.64208	0.90(0.67,1.20)	0.466909	0.96(0.78,1.18)	0.7009	0.92(0.69,1.22)	0.563275
	Q1-Q4	Ref	0.82(0.67,1.01)	0.0610185	0.61(0.46,0.81)	0.00071309					0.86(0.69,1.08)	0.186278	0.76(0.56,1.04)	0.0875416	0.86(0.69,1.07)	0.167237	0.75(0.55,1.02)	0.0674257
Elixhauser comorbidity index	0 vs 1	Ref	1.34(0.80,2.22)	0.265667	1.44(0.69,2.99)	0.335075									1.31(0.79,2.18)	0.296296	1.58(0.75,3.31)	0.226295
	0 vs 2	Ref	1.47(0.89,2.43)	0.130457	1.64(0.80,3.37)	0.17405									1.39(0.84,2.29)	0.198213	1.72(0.83,3.55)	0.145217
	0 vs 3	Ref	1.85(1.13,3.01)	0.0136692	2.12(1.05,4.26)	0.034892									1.71(1.05,2.79)	0.0316857	2.14(1.05,4.36)	0.0355036
	0 vs ≥4	Ref	2.01(1.24,3.26)	0.00448502	2.40(1.20,4.79)	0.0133625									1.87(1.16,3.03)	0.0108705	2.40(1.18,4.90)	0.015953
Coronary artery disease		Ref	1.06(0.90,1.24)	0.493812	0.90(0.72,1.12)	0.351353					1.03(0.87,1.23)	0.716587	1.02(0.80,1.30)	0.872913	1.06(0.89,1.25)	0.539858	1.07(0.84,1.36)	0.575247
Dyslipidemia		Ref	1.59(1.37,1.86)	<0.001	1.33(1.10,1.62)	0.00419429	1.50(1.26,1.77)	<0.001	1.59(1.26,1.99)	<0.001	1.50(1.26,1.78)	<0.001	1.54(1.22,1.95)	<0.001	1.71(1.44,2.02)	<0.001	1.76(1.40,2.21)	<0.001
Smoking		Ref	1.11(0.94,1.30)	0.204139	0.84(0.68,1.04)	0.118667	1.00(0.85,1.18)	0.994619	0.80(0.64,1.00)	0.0501787	1.00(0.84,1.19)	0.988308	0.77(0.61,0.97)	0.0268724	0.97(0.82,1.15)	0.699322	0.73(0.58,0.91)	0.00504508
Long-term anticoagulants and antithrombotics		Ref	1.46(1.09,1.94)	0.0101813	0.99(0.66,1.50)	0.977117	1.39(1.03,1.88)	0.0294779	1.07(0.70,1.65)	0.745372	1.36(1.01,1.84)	0.0417897	1.01(0.65,1.56)	0.974945	1.43(1.07,1.92)	0.0167093	1.07(0.69,1.64)	0.769684
Stroke		Ref	1.04(0.77,1.40)	0.807849	0.74(0.47,1.16)	0.190424					0.93(0.68,1.27)	0.645164	0.68(0.42,1.09)	0.104856	0.93(0.68,1.28)	0.668938	0.67(0.42,1.07)	0.0950494
Alcohol abuse		Ref	0.80(0.57,1.13)	0.205654	0.76(0.47,1.23)	0.267638	0.76(0.53,1.10)	0.147808	0.87(0.53,1.42)	0.575482	0.74(0.51,1.08)	0.115617	0.83(0.50,1.38)	0.478469
Deficiency anemia		Ref	0.89(0.72,1.11)	0.310687	1.18(0.91,1.52)	0.207773	0.81(0.65,1.02)	0.0751595	0.99(0.75,1.31)	0.951461	0.83(0.66,1.04)	0.110185	1.01(0.76,1.35)	0.930951
Rheumatoid arthritis/collagen vascular diseases		Ref	0.57(0.31,1.04)	0.0647756	0.38(0.14,1.00)	0.0509143					0.58(0.31,1.08)	0.0851019	0.32(0.12,0.87)	0.0255037
Chronic blood loss anemia		Ref	1.37(0.76,2.45)	0.292262	1.11(0.48,2.56)	0.800239	1.31(0.73,2.36)	0.359388	1.08(0.47,2.46)	0.862852	1.31(0.72,2.38)	0.37592	1.13(0.50,2.57)	0.768207
Congestive heart failure		Ref	1.17(0.72,1.88)	0.526772	1.90(1.16,3.12)	0.0108415	1.26(0.78,2.05)	0.349242	1.80(1.04,3.14)	0.0366864	1.44(0.87,2.39)	0.153147	1.67(0.88,3.17)	0.118957
Chronic pulmonary disease		Ref	1.02(0.84,1.23)	0.852823	1.18(0.93,1.49)	0.175841					1.00(0.82,1.22)	0.997111	1.32(1.02,1.71)	0.0329954
Coagulopathy		Ref	1.08(0.92,1.26)	0.361228	1.12(0.92,1.38)	0.264013					1.04(0.88,1.23)	0.623518	1.00(0.80,1.26)	0.976246
Depression		Ref	1.61(1.25,2.07)	<0.001	1.09(0.72,1.64)	0.68557	1.40(1.08,1.82)	0.0107334	1.02(0.67,1.56)	0.922508	1.40(1.07,1.82)	0.0140898	1.00(0.65,1.54)	0.988079
Diabetes, uncomplicated		Ref	2.15(1.76,2.63)	<0.001	2.65(2.07,3.41)	<0.001	2.05(1.66,2.54)	<0.001	2.83(2.15,3.73)	<0.001	2.09(1.69,2.59)	<0.001	2.88(2.18,3.79)	<0.001
Diabetes with chronic complications		Ref	2.13(1.40,3.23)	<0.001	2.29(1.42,3.71)	0.000733994	2.23(1.45,3.42)	<0.001	2.45(1.46,4.10)	<0.001	1.98(1.26,3.11)	0.00297152	2.05(1.22,3.43)	0.00663285
Drug abuse		Ref	0.85(0.59,1.22)	0.376155	0.41(0.21,0.79)	0.00778208	0.75(0.51,1.11)	0.14944	0.30(0.15,0.60)	<0.001	0.78(0.52,1.16)	0.219693	0.30(0.15,0.60)	0.000662237
Hypertension (combine uncomplicated and complicated)		Ref	1.86(1.52,2.26)	<0.001	1.34(1.06,1.68)	0.013893	1.68(1.36,2.06)	<0.001	1.24(0.97,1.59)	0.0885611	1.66(1.34,2.04)	<0.001	1.22(0.95,1.56)	0.12077
Hypothyroidism		Ref	1.18(0.91,1.53)	0.206374	1.23(0.87,1.72)	0.236808	1.21(0.92,1.60)	0.171519	1.38(0.95,2.01)	0.0914464	1.18(0.90,1.56)	0.237347	1.26(0.86,1.84)	0.232553
Liver disease		Ref	0.99(0.56,1.77)	0.97684	1.44(0.75,2.79)	0.27444					1.00(0.55,1.82)	0.997957	1.36(0.67,2.74)	0.394248
Lymphoma		Ref	0.00(0.00,0.00)	<0.001	2.28(0.51,10.17)	0.280421	NA	NA	3.66(0.64,21.02)	0.14552	NA	NA	4.30(0.78,23.62)	0.0930561
Fluid and electrolyte disorders		Ref	1.12(0.96,1.31)	0.151006	1.31(1.07,1.60)	0.00784245	1.12(0.96,1.31)	0.154521	1.27(1.03,1.56)	0.0267789	1.05(0.90,1.24)	0.52197	1.17(0.95,1.45)	0.147282
Metastatic cancer		Ref	0.66(0.16,2.78)	0.57318	1.27(0.30,5.39)	0.742434					0.69(0.16,2.97)	0.620112	1.49(0.29,7.74)	0.635342
Other neurological disorders		Ref	0.96(0.74,1.26)	0.77569	0.91(0.63,1.31)	0.615673					0.93(0.70,1.24)	0.623878	0.86(0.59,1.27)	0.460766
Paralysis		Ref	0.91(0.69,1.20)	0.502316	0.94(0.66,1.33)	0.710241					0.94(0.71,1.26)	0.692126	0.93(0.64,1.36)	0.72264
Peripheral vascular disorders		Ref	1.14(0.96,1.35)	0.129205	0.88(0.70,1.11)	0.296248					1.08(0.91,1.29)	0.359692	0.84(0.66,1.06)	0.145563
Psychoses		Ref	0.92(0.59,1.42)	0.695187	1.43(0.87,2.37)	0.160716					0.91(0.58,1.43)	0.677902	1.29(0.77,2.18)	0.330113
Pulmonary circulation disorders		Ref	0.40(0.10,1.67)	0.211537	1.06(0.33,3.40)	0.920616					0.39(0.09,1.63)	0.195171	0.85(0.23,3.19)	0.806477
Renal failure		Ref	1.17(0.96,1.43)	0.128987	1.43(1.11,1.84)	0.0056144	1.09(0.88,1.35)	0.437429	1.24(0.93,1.66)	0.145003	1.10(0.88,1.37)	0.399733	1.21(0.90,1.63)	0.209447
Solid tumor without metastasis		Ref	0.56(0.20,1.58)	0.271423	1.46(0.58,3.68)	0.420871					0.56(0.20,1.58)	0.27477	1.91(0.67,5.43)	0.224365
Peptic ulcer disease excluding bleeding		Ref	1.10(0.25,4.81)	0.896079	1.04(0.14,7.83)	0.972431					0.99(0.24,4.14)	0.989479	0.75(0.07,7.73)	0.811863
Valvular disease		Ref	0.84(0.50,1.41)	0.511973	1.44(0.84,2.47)	0.189617					0.81(0.47,1.38)	0.440395	1.26(0.67,2.40)	0.475229
Weight loss		Ref	1.03(0.80,1.34)	0.796721	0.95(0.69,1.32)	0.770372					1.16(0.90,1.50)	0.257144	0.92(0.65,1.30)	0.623832
Abbreviations: Q1, 0-25th Percentile, Q2, 20-50th Percentile, Q3, 50-75th Percentile, Q4, 75-100th Percentile; OR, odds ratio; CI, confidence interval; T(A)AD, Type A thoracic aortic dissection. a Multivariable model 2: adjusted for age, sex, race, dyslipidaemia, long-term anticoagulants and antithrombotics, smoking, alcohol abuse, deficiency anemia, chronic blood loss anemia, congestive heart fa…
